# Supplementary material for: Treatment of Ebola Virus Disease: From Serotherapy to the Use of Monoclonal Antibodies
Source: Antibodies (Basel). 2025 Mar 5;14(1):22. doi: 10.3390/antib14010022 (PMC11939263; doi:10.3390/antib14010022)
Supplement: Supplementary file 1 [file antibodies-14-00022-s001.zip]

Archive with 1 entries (1 files):
- antibodies-3387567-supplementary.pdf
